# Supplementary material for: Non-Destructive and Non-Invasive Measurement of Ethanol and Toxic Alcohol Strengths in Beverages and Spirits Using Portable Raman Spectroscopy
Source: Biosensors (Basel). 2023 Jan 13;13(1):135. doi: 10.3390/bios13010135 (PMC9856296; doi:10.3390/bios13010135)
Supplement: Supplementary file 1 [file biosensors-13-00135-s001.zip]

Archive with 1 entries (1 files):
- biosensors-2136415-supplementary.pdf
